# Supplementary material for: Leptin and PAI-1 Levels Are Decreased After a Dietary Intervention in Patients with Irritable Bowel Syndrome
Source: Int J Mol Sci. 2025 May 11;26(10):4607. doi: 10.3390/ijms26104607 (PMC12111115; doi:10.3390/ijms26104607)
Supplement: Supplementary file 1 [file ijms-26-04607-s001.zip]

Archive with 1 entries (1 files):
- ijms-3524181-supplementary.pdf
